# Supplementary material for: Initial drainage‐related prognostic factors for perihilar cholangiocarcinoma: A single‐center retrospective study
Source: DEN Open. 2022 May 22;3(1):e127. doi: 10.1002/deo2.127 (PMC9307739; doi:10.1002/deo2.127)
Supplement: Supplementary file 4 — Table S1. Prognostic factors for unresectable perihilar cholangiocarcinoma patients [file DEO2-3-e127-s002.xlsx]

## Sheet: Supplementary Figure 1
Supplementary Table 1. Prognostic Factors for Unresectable Perihilar Cholangiocarcinoma Patients
Variable				Univariate analysis			Multivariate analysis
		n	HR	95% C.I.	p value	HR	95% C.I.	p value
Sex	Male	35	0.55	0.281-1.089	0.087
	Female	21	1
Age	≥75 yrs	21	1.3	0.631-2.659	0.4811
	<75 yrs	35	1
Chemotherapy	Yes	44	0.35	0.151-0.795	0.0124	0.34	0.147-0.780	0.011
	No	12	1			1
ASA-PS	Class 2-3	26	0.82	0.504-1.338	0.4281
	Class 0-1	30	1
T-Bil #	>3 mg/dL	35	1.43	0.664-3.069	0.3618
	<3 mg/dL	18	1
Bismuth-Corlette type	IIIa+IV	36	1.69	0.829-3..454	0.1486
	I+II+IIIb	20	1
EST (including previous)	Yes	23	1.74	0.876-3.452	0.114
	No	33	1
Prediagnostic cholangitis	Yes	23	1.03	0.526-2.021	0.9295
	No	33	1
Drainage-related cholangitis	Yes	33	1.59	0.805-3.126	0.182
	No	23	1
First drainage segments #	2-3 segments	7	1.26	0.435-3.621	0.6735
	1 segment	47	1
Final drainage segments #	2-3 segments	20	0.96	0.477-1.943	0.9153
	1 segment	33	1
Type of first drainage #	ENBD	31	1.79	0.873-3.680	0.112
	Not ENBD	23	1
No. of ERCP/PTBDs within the diagnostic period	4 times or more	23	0.95	0.489-1.838	0.8748
	1-3 times	33	1
PTBD as final drainage method	PTBD	5	6.77	1.944-23.564	0.0027	7.03	1.996-24.762	0.0024
	not PTBD	51	1			1
HR, hazard ratio; C.I., confidence interval; ASA-PS, American Society of Anesthesiologists physical status; T-Bil, total bilirubin; EST, endoscopic sphincterotomy; ENBD, endoscopic nasobiliary drainage; No., number; ERCP, endoscopic retrograde cholangiopancreatography; PTBD, percutaneous transhepatic biliary drainage. # patients without data or stenting are excluded.
