# Supplementary material for: Initial drainage‐related prognostic factors for perihilar cholangiocarcinoma: A single‐center retrospective study
Source: DEN Open. 2022 May 22;3(1):e127. doi: 10.1002/deo2.127 (PMC9307739; doi:10.1002/deo2.127)
Supplement: Supplementary file 5 — Table S2. Prognostic factors for unresectable chemotherapy‐treated patients [file DEO2-3-e127-s001.xlsx]

## Sheet: Supplementary Table 2
Supplementary Table 2. Prognostic Factors for Unresectable Chemotherapy-treated Patients
Variable		n	HR	95% C.I.	p value
Sex	Male	28	0.51	0.234-1.117	0.0925
	Female	13	1
Age	≥75 yrs	13	1.22	0.520-2.856	0.6479
	<75 yrs	28	1
ASA-PS	Class 2-3	15	0.64	0.279-1.466	0.2914
	Class 0-1	26	1
T-Bil #	>3 mg/dL	26	1.41	0.592-3.343	0.439
	<3 mg/dL	13	1
Bismuth type	IIIa+IV	24	1.35	0.628-2.894	0.4429
	I+II+IIIb	17	1
EST (including previous)	Yes	17	1.66	0.760-3.625	0.2034
	No	24	1
Prediagnostic cholangitis	Yes	15	0.75	0.331-1.721	0.5029
	No	26	1
Drainage-related cholangitis	Yes	22	1.4	0.658-3.000	0.3794
	No	19	1
First drainage segments #	2-3 segments	5	1.44	0.419-4.912	0.5649
	1 segment	35	1
Final drainage segments #	2-3 segments	15	0.96	0.477-1.943	0.9153
	1 segment	24	1
Type of first drainage #	ENBD	21	1.55	0.701-3.430	0.279
	Not ENBD	19	1
No. of ERCP/PTBD sessions within diagnostic period	4 times or more	17	0.88	0.414-1.873	0.7413
	1-3 times	24	1
PTBD as final drainage method	PTBD	4	12	2.317-62.168	0.0031
	not PTBD	37	1
HR, hazard ratio; C.I., confidence interval; ASA-PS, American Society of Anesthesiologists Physical Status; T-Bil, total bilirubin; EST, endoscopic sphincterotomy; ENBD, endoscopic nasobiliary drainage; No., number; ERCP, endoscopic retrograde cholangiopancreatography; PTBD, percutaneous transhepatic biliary drainage. # Patients without stents were excluded.
